# Supplementary material for: Tetrandrine alleviates cerebral ischemia/reperfusion injury by suppressing NLRP3 inflammasome activation via Sirt-1
Source: PeerJ. 2020 May 7;8:e9042. doi: 10.7717/peerj.9042 (PMC7211409; doi:10.7717/peerj.9042)
Supplement: Supplemental Information 1 [file peerj-08-9042-s001.xlsx]

## Sheet: Sheet1
Figure 1C：Infarct volume (%)
Sham	Vehicle	MCAO+Tet
0	65.1	29.7
0	56.3	25.1
0	68.4	45.3
0	57.3	32.9
0	50.4	30.1
0	52.4	41.3
Figure 1D：mNSS score
Sham	Vehicle	MCAO+Tet
2	14	11
1	15	9
3	11	13
3	14	14
2	13	10
2	15	11
Figure 1E：Brain water content(%)
Sham	Vehicle	MCAO+Tet
71.2	81.3	77.3
70.4	83.2	79.5
67.8	79.3	76.3
72.1	84.1	75.9
69.3	80.2	78.6
65.9	78.7	79.1
