# Supplementary material for: Tetrandrine alleviates cerebral ischemia/reperfusion injury by suppressing NLRP3 inflammasome activation via Sirt-1
Source: PeerJ. 2020 May 7;8:e9042. doi: 10.7717/peerj.9042 (PMC7211409; doi:10.7717/peerj.9042)
Supplement: Supplemental Information 4 [file peerj-08-9042-s004.xlsx]

## Sheet: Sheet1
Figure 4B:Infarct volume (%)
MCAO
Tet	Sirt-1siRNA	Tet+Sirt-1siRNA
29.6	75.1	54.6
25.6	66.5	59.7
44.7	73.9	65.6
35.6	63.5	75.3
32.1	59.8	74.9
40.1	62.8	41.3
Figure 4C:mNSS scores
MCAO
Tet	Sirt-1siRNA	Tet+Sirt-1siRNA
12	15	14
8	15	12
14	11	13
13	16	15
11	13	15
10	15	14
Figure 4E:Sirt-1 expression (fold of vehicle)
Vehicle	MCAO+Sirt-1siRNA
1.13	0.58
0.94	0.71
0.93	0.76
