# Supplementary material for: Tetrandrine alleviates cerebral ischemia/reperfusion injury by suppressing NLRP3 inflammasome activation via Sirt-1
Source: PeerJ. 2020 May 7;8:e9042. doi: 10.7717/peerj.9042 (PMC7211409; doi:10.7717/peerj.9042)
Supplement: Supplemental Information 5 [file peerj-08-9042-s005.xlsx]

## Sheet: Sheet1
Figure 5D:Iba-1 positive cells in hippocampus(cells/mm2)
MCAO
Tet	Sirt-1siRNA	Tet+Sirt-1siRNA
781	1106	986
876	976	941
705	1087	1088
Figure 5E：Cell with Iba-1 localization of NLRP3 (%)
MCAO
Tet	Sirt-1siRNA	Tet+Sirt-1siRNA
39.61	59.32	55.51
47.32	65.56	61.12
51.41	74.12	67.32
Figure 5F:IL-1β (pg/mg proteiin)
MCAO
Tet	Sirt-1siRNA	Tet+Sirt-1siRNA
8.12	15.43	13.92
8.75	15.5	14.34
9.06	16.55	13.86
6.54	16.73	15.27
6.78	14.72	15.51
7.8	14.64	14.27
Figure 5G:IL-18 (pg/mg protein)
MCAO
Tet	Sirt-1siRNA	Tet+Sirt-1siRNA
10.75	19.15	16.21
12.8	19.97	17.92
11.37	16.9	17.1
8.6	20.41	18.84
8.81	20.1	16.98
9.32	18.23	18.03
